# Supplementary material for: Outcomes of COVID-19 During the First Wave in Saudi Arabia: An Observational Study of ICU Cases from a Single Hospital
Source: J Clin Med. 2025 Mar 12;14(6):1915. doi: 10.3390/jcm14061915 (PMC11942682; doi:10.3390/jcm14061915)
Supplement: Supplementary file 1 [file jcm-14-01915-s001.zip]

Archive with 1 entries (1 files):
- jcm-3486430-supplementary.pdf
